# Supplementary material for: Biodegradation of Pristine and Post-Consumer Extruded Expanded Polystyrene Packaging by Zophobas atratus Larvae: Influence of the Larval Stage and Physiological Response
Source: Polymers (Basel). 2025 Oct 28;17(21):2870. doi: 10.3390/polym17212870 (PMC12608909; doi:10.3390/polym17212870)
Supplement: Supplementary file 1 [file polymers-17-02870-s001.zip]

Archive with 1 entries (1 files):
- polymers-3931640-supplementary.pdf
